# Supplementary material for: GPS-SNO: Computational Prediction of Protein S-Nitrosylation Sites with a Modified GPS Algorithm
Source: PLoS One. 2010 Jun 24;5(6):e11290. doi: 10.1371/journal.pone.0011290 (PMC2892008; doi:10.1371/journal.pone.0011290)
Supplement: Table S2 — From large-scale as well as small-scale experimental studies, we also collected 485 potentially S-nitrosylated substrates. The exact S-nitrosylation sites had not been experimentally determined. The default threshold (medium) was adopted for GPS-SNO 1.0. (0.06 MB XLS) [file pone.0011290.s003.xls]

## Sheet: Table S2
Table S2 - From large-scale as well as small-scale experimental studies, we also collected 485 potentially S-nitrosylated substrates. The exact S-nitrosylation sites had not been experimentally determined. The default threshold (medium) was adopted for GPS-SNO 1.0.
UniProt	Position	Organism	PMID
A8MRZ7	260	A. thaliana	15734904
O22773	7	A. thaliana	15734904
O23255	42	A. thaliana	15734904
O49485	148	A. thaliana	15734904
O50008	328	A. thaliana	15734904
O82660	7	A. thaliana	15734904
P10896	451	A. thaliana	15734904
P22953	319, 326, 609	A. thaliana	15734904
P25696	346, 408	A. thaliana	15734904
P25697	46	A. thaliana	18297659
P25856	217, 337	A. thaliana	18297659
P27140	34, 173, 280	A. thaliana	15734904
P29197	121, 243	A. thaliana	15734904
P29511	20, 347, 376	A. thaliana	15734904
P34791	75	A. thaliana	15734904
P42747	18	A. thaliana	15734904
P42813	9, 107, 126, 221	A. thaliana	15734904
P47998	28	A. thaliana	15734904
P48347	98	A. thaliana	15734904
P48491	13, 127	A. thaliana	15734904;18297659
P51818	568, 569	A. thaliana	15734904;18445036
P53492	12, 287	A. thaliana	15734904
P54609	425, 575	A. thaliana	15734904
P56777	107	A. thaliana	15734904
Q0WL92	31, 443	A. thaliana	15734904
Q0WR60	33	A. thaliana	15734904
Q0WRR9	168	A. thaliana	15734904
Q0WUQ6	319, 326, 609	A. thaliana	15734904
Q0WVE7	156, 160	A. thaliana	15734904
Q3E9N7	8	A. thaliana	15734904
Q3EA40	4	A. thaliana	15734904
Q3EBX0	10	A. thaliana	15734904
Q42029	6	A. thaliana	15734904
Q547G3	150	A. thaliana	15734904
Q7XJL6	98, 688, 952, 1042, 1094	A. thaliana	18445036
Q84WT8	8	A. thaliana	15734904
Q8GTE7	9	A. thaliana	15734904;18297659
Q8H0Z5	550, 575, 576	A. thaliana	15734904
Q8HT12	5	A. thaliana	15734904
Q8L784	195, 553	A. thaliana	15734904
Q8L973	168	A. thaliana	15734904
Q8LAS0	156, 160	A. thaliana	18445036
Q8S9L5	4, 122, 246	A. thaliana	15734904
Q8VY03	7, 49, 271, 429, 486	A. thaliana	15734904
Q949U7	121	A. thaliana	15734904;18297659
Q94BS2	51, 263	A. thaliana	15734904
Q94BT9	43, 46	A. thaliana	15734904
Q9ASR0	12, 238	A. thaliana	15734904
Q9FPF0	108	A. thaliana	15734904
Q9FX54	156, 160	A. thaliana	15734904
Q9FZ06	351, 815, 860	A. thaliana	18445036
Q9LEV3	36	A. thaliana	15734904
Q9LF98	68	A. thaliana	15734904
Q9LJE4	50, 268, 572	A. thaliana	15734904
Q9LJX4	745, 758, 867	A. thaliana	15734904
Q9LKA3	137	A. thaliana	15734904
Q9LN13	111, 629	A. thaliana	15734904
Q9LPW0	216, 220, 340	A. thaliana	15734904
Q9LZY8	245	A. thaliana	15734904
Q9S7E7	183, 665	A. thaliana	18445036
Q9S7I3	9, 76	A. thaliana	15734904
Q9S834	5, 127	A. thaliana	18297659
Q9S841	48	A. thaliana	15734904
Q9SCX3	216	A. thaliana	15734904
Q9SGT4	134, 451	A. thaliana	15734904
Q9SKP6	186	A. thaliana	15734904
Q9SRV5	328	A. thaliana	18445036
Q9SU69	6, 129, 468, 527, 928, 1107, 1281	A. thaliana	18445036
Q9SUR0	114	A. thaliana	15734904
Q9SW21	49	A. thaliana	15734904
Q9SXJ7	109, 320, 426	A. thaliana	15734904
Q9SYT0	111	A. thaliana	15734904
Q9XFH8	58	A. thaliana	15734904
Q9ZP05	150	A. thaliana	15734904
Q9ZR03	49	A. thaliana	15734904
Q9ZS55	319, 326, 609	A. thaliana	15734904
Q9ZSK4	14	A. thaliana	15734904
A8JZY8	181, 407	H. sapiens	17683036
B2RBL1	24, 332	H. sapiens	17683036
B4DX73	136, 206, 613	H. sapiens	17683036
O14556	228	H. sapiens	17683036
O14645	131	H. sapiens	17683036
O14715	591	H. sapiens	17683036
O15027	492, 1619	H. sapiens	19483679
O43374	302	H. sapiens	17683036
O43933	27, 310, 382, 746	H. sapiens	17683036
O60309	6, 831, 836, 1514	H. sapiens	17683036
O60437	449, 660, 682, 788	H. sapiens	17683036
O75037	7, 8, 67, 298, 641, 999, 1025, 1313, 1382	H. sapiens	17683036
O75179	210, 242, 644, 1437, 1622, 1746	H. sapiens	19483679
O75369	783, 1280, 1650, 2057, 2115, 2501	H. sapiens	19483679
O75952	226	H. sapiens	17683036
O75969	445, 572, 815	H. sapiens	17683036
O94769	143, 329	H. sapiens	17683036
O95271	362, 451, 466, 528, 919, 985	H. sapiens	17683036
O95861	249	H. sapiens	17683036
P00338	163	H. sapiens	17683036
P00367	376	H. sapiens	19427371
P00558	108	H. sapiens	17683036
P00747	73, 454, 745	H. sapiens	17683036
P02768	58, 125, 201, 270, 277, 289, 393, 416, 485, 501	H. sapiens	17683036
P02787	58, 67, 137, 246, 387, 396, 469, 596, 615	H. sapiens	19427371
P02788	64, 134, 390, 399, 478, 608	H. sapiens	17683036
P04075	339	H. sapiens	17683036
P04406	152, 156, 247	H. sapiens	17683036
P04637	135	H. sapiens	19328230
P05091	66	H. sapiens	19427371
P06396	331, 672	H. sapiens	17683036
P06733	119, 357	H. sapiens	17683036;19427371
P07195	164	H. sapiens	17683036
P07205	108, 367	H. sapiens	17683036
P07237	8, 53, 56, 397, 400	H. sapiens	19447776
P07864	21, 35, 163	H. sapiens	17683036
P07900	481, 572, 597, 598	H. sapiens	17683036
P07947	3, 497	H. sapiens	17683036
P07954	333, 434	H. sapiens	17683036
P08107	574, 603	H. sapiens	17683036;19427371;19447776
P08238	564, 589, 590	H. sapiens	17683036
P08670	328	H. sapiens	18992711;19447776
P09622	388	H. sapiens	17683036
P10323	73	H. sapiens	17683036
P10515	5, 618	H. sapiens	17683036
P10809	237, 447	H. sapiens	17683036;19427371
P11142	574, 603	H. sapiens	17683036
P11169	366	H. sapiens	17683036
P12110	6	H. sapiens	17683036
P12532	287, 316, 396	H. sapiens	19427371
P12883	947, 1249, 1411	H. sapiens	17683036
P13639	41, 131, 536, 557, 751	H. sapiens	17683036
P14136	294	H. sapiens	19427371
P14618	326, 358, 423, 474	H. sapiens	17683036
P14625	645	H. sapiens	17683036
P15104	359	H. sapiens	17683036
P15259	55	H. sapiens	17683036
P15924	3, 524, 553, 1280, 1805, 1855, 2190, 2259, 2776	H. sapiens	17683036
P16152	150	H. sapiens	19427371
P17066	605	H. sapiens	17683036
P17174	83	H. sapiens	17683036;19427371
P17661	333	H. sapiens	18992711
P17987	76, 147, 357, 397	H. sapiens	17683036
P18669	55	H. sapiens	17683036;19427371
P19367	158, 581, 813, 823, 886	H. sapiens	17683036
P21266	3	H. sapiens	17683036
P21333	649, 717, 810, 1686, 2102	H. sapiens	19483679
P23368	12	H. sapiens	17683036
P23458	10, 16, 169, 657, 716, 763, 817, 1120	H. sapiens	17683036
P24539	239	H. sapiens	17683036
P24752	196	H. sapiens	17683036
P25788	42, 187	H. sapiens	17683036
P26232	202, 459, 771	H. sapiens	17683036
P26358	41, 62, 580, 1191	H. sapiens	17683036
P26641	266	H. sapiens	17683036
P27708	1032, 2016, 2038, 2092	H. sapiens	19483679
P28066	165	H. sapiens	17683036
P29692	217	H. sapiens	18992711
P29803	220	H. sapiens	17683036
P30042	221	H. sapiens	17683036
P30101	406, 409	H. sapiens	17683036;18992711;19447776
P31040	305	H. sapiens	17683036
P31937	32	H. sapiens	17683036
P31946	96	H. sapiens	19427371
P31948	26, 403, 461	H. sapiens	19427371
P34931	576, 605	H. sapiens	17683036
P35052	12, 191, 246	H. sapiens	19479373
P35499	7, 506, 551, 993, 1730	H. sapiens	17683036
P36873	105	H. sapiens	17683036
P38117	42, 66, 71	H. sapiens	17683036
P38646	317, 487	H. sapiens	17683036;19447776
P40925	137, 154	H. sapiens	17683036;19427371
P40926	132	H. sapiens	17683036
P40939	4, 156, 550, 688	H. sapiens	17683036
P42345	216, 423, 485, 1325, 1563	H. sapiens	17683036
P42357	17, 241, 514	H. sapiens	17683036
P43155	287	H. sapiens	17683036
P45880	8, 76	H. sapiens	17683036
P48047	15	H. sapiens	17683036
P49189	74, 173, 443	H. sapiens	17683036
P49327	161, 180, 634, 1227, 1315, 1317, 2292	H. sapiens	19483679
P49454	76, 121, 339, 373, 383, 503, 569, 722, 814, 1055, 1060, 1233, 1264, 1328, 1521, 1617, 1841, 2148, 2372, 2415, 2573, 2898	H. sapiens	17683036
P50851	832, 1443, 1843, 2600, 2643, 2721, 2835	H. sapiens	19483679
P53814	541	H. sapiens	17683036
P54652	577, 606	H. sapiens	17683036
P55072	77, 209, 695	H. sapiens	19447776
P55084	28	H. sapiens	17683036
P58340	106	H. sapiens	17683036
P60174	127	H. sapiens	17683036;19427371
P60709	217, 272, 285	H. sapiens	17683036;18992711
P60900	47, 201	H. sapiens	17683036
P61163	222	H. sapiens	17683036
P61981	97, 112, 194	H. sapiens	19427371
P62191	58, 148	H. sapiens	17683036
P62736	2, 12, 219, 287	H. sapiens	17683036
P62873	25, 250	H. sapiens	19427371
P63104	25, 94	H. sapiens	17683036;19427371
P63261	217, 272, 285	H. sapiens	19427371
P68363	20, 295, 347, 376	H. sapiens	17683036
P68371	12, 303, 354	H. sapiens	17683036;19447776
P78527	81, 223, 457, 478, 729, 931, 1432, 1499, 1742, 1791, 2342, 2363, 2880, 3001, 3293, 3347, 3781	H. sapiens	19483679
P78559	71, 160, 1174, 1702, 2339, 2801	H. sapiens	17683036
Q01813	112, 343, 641	H. sapiens	17683036
Q01955	31, 1551	H. sapiens	17683036
Q02952	578, 684	H. sapiens	19483679
Q06830	52, 173	H. sapiens	17683036
Q12931	35, 261	H. sapiens	17683036
Q12955	1123, 1246, 1369, 2096, 2835, 3395, 3958, 3980, 4233, 4321	H. sapiens	17683036
Q13011	92, 102	H. sapiens	17683036
Q13136	3, 100, 1202	H. sapiens	17683036
Q13283	73	H. sapiens	18992711
Q13509	12, 303, 354	H. sapiens	17683036
Q13535	116, 347, 413, 622, 716, 1574, 1721, 2336, 2409, 2536	H. sapiens	17683036
Q13576	42, 148, 439	H. sapiens	17683036
Q13618	187, 251, 522	H. sapiens	17683036
Q13748	20, 295, 347, 376	H. sapiens	17683036
Q13885	12, 303, 354	H. sapiens	19427371
Q13939	266, 511	H. sapiens	17683036
Q14008	144, 343, 427, 695, 710, 1113, 1317, 1344, 1350, 1712, 1795	H. sapiens	17683036
Q14315	805, 1680, 2096, 2660	H. sapiens	19483679
Q14524	686, 915	H. sapiens	17683036
Q14566	180, 636	H. sapiens	17683036
Q14990	6, 27, 121	H. sapiens	17683036
Q15149	530, 730, 888, 992, 1122, 1156, 4071, 4313	H. sapiens	17683036
Q15631	225	H. sapiens	17683036
Q16352	10, 54	H. sapiens	19427371
Q16555	248	H. sapiens	19427371
Q16658	19, 121	H. sapiens	19427371
Q2TAI5	77, 209, 695	H. sapiens	17683036
Q3LXA3	13, 198	H. sapiens	17683036
Q460N5	42, 401, 441, 569, 852, 872, 1184, 1246, 1357, 1449, 1466, 1537	H. sapiens	17683036
Q53FY0	45	H. sapiens	19427371
Q5JQC9	136, 460, 685, 765	H. sapiens	17683036
Q5JRA6	1346, 1417, 1486	H. sapiens	19483679
Q5TZA2	1152, 1759	H. sapiens	17683036
Q5VST9	105, 247, 354, 483, 870, 912, 943, 1004, 1035, 1096, 1127, 1188, 1219, 1280, 1311, 1372, 1403, 1464, 1495, 1556, 1587, 1648, 1679, 1812, 2122, 2187, 2311, 2668, 2876, 2898, 2917, 2987, 3026, 3141, 3206, 3911, 3942, 3963, 4180, 4410, 4508, 4695, 4971, 5857, 7536, 7628	H. sapiens	17683036
Q6IA69	10, 309, 531	H. sapiens	17683036
Q6JEL2	26, 255, 377	H. sapiens	17683036
Q6PKC3	4, 137, 450, 535	H. sapiens	17683036
Q6UB99	646, 818, 1046, 2085, 2465, 2530, 2604	H. sapiens	17683036
Q6UVJ0	444	H. sapiens	17683036
Q6ZMR3	35, 163	H. sapiens	17683036
Q71U36	20, 295, 347, 376	H. sapiens	17683036
Q86UR5	56, 1088	H. sapiens	17683036
Q86YZ3	94, 800	H. sapiens	17683036
Q8IWV7	350, 511, 574, 884, 993, 1369	H. sapiens	17683036
Q8N1C8	319, 489	H. sapiens	19427371
Q8N427	208, 287	H. sapiens	17683036
Q8N4E7	4, 162	H. sapiens	17683036
Q8NBX0	77	H. sapiens	17683036
Q8NDH3	125, 170	H. sapiens	17683036
Q8NDX6	9	H. sapiens	17683036
Q8NEB7	60	H. sapiens	17683036
Q8NEZ4	208, 344, 417, 748, 1087, 1151, 1244, 2873, 2909, 3273, 4291, 4855	H. sapiens	17683036
Q8TAA3	65	H. sapiens	17683036
Q8TD31	492	H. sapiens	17683036
Q8TDR2	134, 399	H. sapiens	17683036
Q8TDY3	151, 221, 287	H. sapiens	17683036
Q8TE82	409, 668, 1018	H. sapiens	17683036
Q8WWI5	3, 4, 219	H. sapiens	17683036
Q8WWK9	430, 588, 648	H. sapiens	17683036
Q8WXH0	39, 90, 587, 1032, 1526, 1806, 2017, 2355, 2356, 2480, 2520, 2730, 2993, 2994, 3204, 3363, 3513, 4279, 4543, 4623, 5128, 5815, 6350, 6394, 6702	H. sapiens	17683036
Q8WYR1	8, 634, 813, 865	H. sapiens	17683036
Q8WZ42	964, 1028, 1643, 2246, 2288, 2368, 2641, 2873, 2903, 2955, 3014, 3079, 3259, 4161, 4429, 4748, 4830, 5151, 5179, 5205, 5248, 5392, 5767, 5810, 5872, 5954, 6089, 6214, 6236, 6303, 6329, 6372, 6434, 6465, 6610, 6648, 6744, 6782, 6866, 6892, 6959, 6968, 6985, 7027, 7219, 7248, 7313, 7551, 7655, 7723, 7807, 8492, 8530, 8630, 8664, 8748, 8774, 8841, 8867, 8909, 9223, 9249, 9658, 9689, 9782, 12117, 122…	H. sapiens	17683036
Q8WZ75	474, 994	H. sapiens	17683036
Q92526	406, 508	H. sapiens	17683036
Q92736	12, 20, 499, 820, 1487, 1580, 1905, 1986, 2306, 2328, 2570, 2666, 3007, 3030, 3156, 3678, 4886	H. sapiens	17683036
Q92781	267	H. sapiens	17683036
Q92793	404, 1240, 1690, 1775, 1838	H. sapiens	19483679
Q92820	6, 16, 43, 148	H. sapiens	17683036
Q92922	511, 520, 845	H. sapiens	17683036
Q92945	176, 296	H. sapiens	19427371
Q93008	152, 812, 998, 1278, 1316, 1505, 1767, 2286, 2464	H. sapiens	19483679
Q93045	22	H. sapiens	17683036
Q96FJ0	38	H. sapiens	19447776
Q96HH9	131	H. sapiens	17683036
Q96ME7	275, 324	H. sapiens	17683036
Q96PK2	713, 1222, 1429, 1608, 1842, 1864, 2054, 2244, 2760, 2823, 3016, 3260, 3341, 3362, 3484, 3623, 4856	H. sapiens	17683036
Q96Q15	212, 435, 455, 1081, 1134, 1241, 1295, 1352, 1369, 1503, 1674, 1838, 1842, 1925, 2734, 2769, 2813, 3182, 3397	H. sapiens	17683036
Q96QE4	521, 526, 830, 839	H. sapiens	17683036
Q96RW7	723, 1525, 1618, 1712, 1756, 2033, 2314, 2457, 2501, 2696, 2894, 3081, 3643, 3734, 3825, 3876, 3918, 4541, 4697, 4712, 5258	H. sapiens	17683036
Q99250	338, 1578	H. sapiens	17683036
Q99666	206, 481, 707, 1601	H. sapiens	17683036
Q99798	410	H. sapiens	19427371
Q99867	12, 354	H. sapiens	17683036
Q99996	126, 882, 1024, 1156, 1379, 1907, 1966, 2137, 2530, 2824, 2880, 3067, 3085, 3525	H. sapiens	17683036
Q9BS86	140, 207, 339	H. sapiens	17683036
Q9BUF5	12, 303, 354	H. sapiens	17683036
Q9BYJ4	15, 18, 56	H. sapiens	17683036
Q9BYZ2	29, 84, 212	H. sapiens	17683036
Q9H3G5	274	H. sapiens	17683036
Q9H4A3	86, 250, 296	H. sapiens	19483679
Q9H4B7	12, 303, 340, 354	H. sapiens	17683036
Q9H7X3	136	H. sapiens	17683036
Q9H8N7	179	H. sapiens	17683036
Q9NQ38	297, 567	H. sapiens	17683036
Q9NS25	16	H. sapiens	17683036
Q9NS26	16	H. sapiens	17683036
Q9NYC9	171, 946, 1295, 1896, 2325, 2349, 2592, 2868, 3064, 3146, 3334, 3852	H. sapiens	17683036
Q9P2E9	933, 1038, 1057, 1323	H. sapiens	17683036
Q9P2Q2	183, 413	H. sapiens	17683036
Q9UBX3	18, 181	H. sapiens	17683036
Q9UI46	621	H. sapiens	17683036
Q9UJ83	190, 392, 511	H. sapiens	17683036
Q9UKU0	55, 145	H. sapiens	17683036
Q9ULB1	11, 23, 437	H. sapiens	17683036
Q9ULW0	301, 462	H. sapiens	17683036
Q9UPA5	193, 488, 2610	H. sapiens	17683036
Q9UPN3	14, 20, 443, 469, 777, 919, 1283, 1552, 1742, 2258, 2321, 2514, 2758, 2839, 2860, 2982, 3121, 4354	H. sapiens	17683036
Q9UQ13	551	H. sapiens	17683036
Q9Y230	227, 375	H. sapiens	17683036
Q9Y277	2, 229	H. sapiens	17683036
Q9Y2Q0	181, 416, 699, 945	H. sapiens	17683036
Q9Y5R2	609	H. sapiens	17683036
Q9Y6L6	24, 142, 412, 430	H. sapiens	17683036
Q9Y6V0	535, 1005, 2731, 3008	H. sapiens	17683036
Q9Y6Z4	65	H. sapiens	17683036
Q33557	439	K. daigremontiana	18445036
Q8VXH1	86	K. pinnata	18445036
A2AUS0	33, 377	M. musculus	12671063
A4QPD6	724, 786, 787	M. musculus	12671063
B1AVT9	351, 521	M. musculus	12671063
B1AXT2	5, 10	M. musculus	12671063
O08759	14, 21, 58, 209, 450	M. musculus	12671063
O88307	643, 942, 1030, 1540, 1631	M. musculus	12671063
P07310	254, 283	M. musculus	17916778
P07724	58, 125, 277, 289, 393, 416, 501, 603	M. musculus	17916778
P08752	3	M. musculus	12671063
P14152	137, 154	M. musculus	17916778
P35235	104, 463	M. musculus	12671063
P45952	9	M. musculus	17916778
P46660	10, 54	M. musculus	12671063
P54265	592	M. musculus	12671063
P63038	237, 447	M. musculus	17916778
P63101	25, 94	M. musculus	12671063
P68033	2, 12, 219, 287	M. musculus	17916778
P98064	190, 372, 496	M. musculus	12671063
Q3TDI5	8, 296	M. musculus	12671063
Q3TJ94	293, 388	M. musculus	12671063
Q3TRK3	98	M. musculus	12671063
Q3YAA6	77, 174	M. musculus	12671063
Q4FJU7	8, 296	M. musculus	12671063
Q540M5	203, 329, 391	M. musculus	12671063
Q543S2	3, 108, 140, 325	M. musculus	12671063
Q64521	285	M. musculus	12671063
Q6GU14	139	M. musculus	12671063
Q6P8J7	288, 317, 397	M. musculus	17916778
Q91VD9	75, 92, 564, 710, 727	M. musculus	17916778
Q99K10	6, 117	M. musculus	17916778
Q99LC5	159	M. musculus	17916778
Q99M47	70, 96	M. musculus	12671063
Q9CWS0	222	M. musculus	12671063
Q9D8L4	287, 393	M. musculus	12671063
Q9EQN8	105	M. musculus	12671063
Q9EQV1	181	M. musculus	12671063
Q9QUQ3	103	M. musculus	12671063
Q9R158	161, 218, 395, 470, 539, 610	M. musculus	12671063
Q9WV42	10, 121, 378	M. musculus	12671063
Q9Z0L3	14, 122, 390, 435	M. musculus	12671063
Q6Z8D9	392, 454	O. sativa	18445036
Q41088	157, 264	P. tremula x P. tremuloides	18445036
Q1A7T7	9	T. miscellus	18445036
B9DGD1		A. thaliana	15734904
O03042		A. thaliana	15734904;18297659
O04314		A. thaliana	15734904
O48646		A. thaliana	15734904
O65282		A. thaliana	15734904
O65396		A. thaliana	15734904
P10795		A. thaliana	15734904
P10796		A. thaliana	15734904
P10797		A. thaliana	18445036
P19171		A. thaliana	15734904
P19366		A. thaliana	15734904
P24704		A. thaliana	15734904
P34893		A. thaliana	15734904
P50883		A. thaliana	15734904
P51407		A. thaliana	15734904
P56757		A. thaliana	15734904
P93819		A. thaliana	15734904
P94072		A. thaliana	18297659
Q0WUV6		A. thaliana	18297659
Q2HIV2		A. thaliana	18297659
Q38946		A. thaliana	15734904
Q41932		A. thaliana	18297659
Q41950		A. thaliana	15734904
Q42512		A. thaliana	15734904
Q56ZK3		A. thaliana	18445036
Q593N9		A. thaliana	15734904
Q6AWV3		A. thaliana	18445036
Q8LAU2		A. thaliana	15734904
Q8LBJ7		A. thaliana	15734904
Q8LFV7		A. thaliana	18445036
Q8VXW1		A. thaliana	18297659
Q94CB6		A. thaliana	15734904
Q94JY5		A. thaliana	15734904
Q96262		A. thaliana	15734904
Q9C5K2		A. thaliana	15734904
Q9FNE2		A. thaliana	15734904
Q9FVT2		A. thaliana	15734904
Q9LD57		A. thaliana	15734904;18297659
Q9LUT2		A. thaliana	15734904
Q9M7T0		A. thaliana	15734904
Q9SA52		A. thaliana	18297659
Q9SA56		A. thaliana	15734904
Q9SAJ4		A. thaliana	15734904
Q9SF85		A. thaliana	15734904
Q9SIH0		A. thaliana	15734904
Q9SIN5		A. thaliana	15734904
Q9SJU4		A. thaliana	15734904
Q9XEX2		A. thaliana	15734904
Q9XFT3		A. thaliana	18297659
Q9ZP06		A. thaliana	15734904;18297659
Q9ZRW8		A. thaliana	15734904
Q3L1H0		B. napus	18445036
Q43746		B. napus	18445036
O43719		H. sapiens	17683036
O75190		H. sapiens	17683036
O75390		H. sapiens	17683036
O95886		H. sapiens	17683036
P00505		H. sapiens	17683036
P00568		H. sapiens	17683036
P00918		H. sapiens	17683036;19427371
P02686		H. sapiens	19427371
P04264		H. sapiens	19427371
P04279		H. sapiens	17683036
P06744		H. sapiens	17683036
P06748		H. sapiens	19447776
P06753		H. sapiens	19447776
P07197		H. sapiens	19427371
P07288		H. sapiens	17683036
P08727		H. sapiens	18992711
P09972		H. sapiens	19427371
P11021		H. sapiens	17683036
P11177		H. sapiens	17683036
P12270		H. sapiens	17683036
P13861		H. sapiens	17683036
P16402		H. sapiens	17683036
P17612		H. sapiens	17683036
P21281		H. sapiens	19427371
P21796		H. sapiens	19427371
P25705		H. sapiens	17683036
P25787		H. sapiens	17683036
P28072		H. sapiens	17683036
P28074		H. sapiens	17683036
P28161		H. sapiens	17683036
P28838		H. sapiens	17683036
P36542		H. sapiens	17683036
P37837		H. sapiens	17683036
P37840		H. sapiens	19427371
P43490		H. sapiens	17683036
P49720		H. sapiens	17683036
P50990		H. sapiens	17683036
P56597		H. sapiens	17683036
P61019		H. sapiens	17683036
P61106		H. sapiens	17683036
P62258		H. sapiens	18992711
P81605		H. sapiens	17683036
Q02383		H. sapiens	17683036
Q13625		H. sapiens	17683036
Q15424		H. sapiens	17683036
Q16698		H. sapiens	17683036
Q16772		H. sapiens	17683036
Q4W5G1		H. sapiens	19427371
Q7Z4H7		H. sapiens	17683036
Q8IV32		H. sapiens	17683036
Q92777		H. sapiens	19427371
Q96LI6		H. sapiens	19447776
Q99447		H. sapiens	17683036
Q9BXM0		H. sapiens	17683036
Q9H489		H. sapiens	17683036
Q9P1W8		H. sapiens	17683036
Q9UHG2		H. sapiens	19427371
Q9ULK5		H. sapiens	17683036
Q9Y265		H. sapiens	17683036
B5UB70		M. musculus	12671063
P09542		M. musculus	17916778
P37040		M. musculus	12671063
P48036		M. musculus	12671063
P98156		M. musculus	12671063
Q03265		M. musculus	17916778
Q5SS40		M. musculus	12671063
Q61344		M. musculus	12671063
Q8R081		M. musculus	19483679
Q8R4I4		M. musculus	12671063
Q91X86		M. musculus	12671063
Q99KD4		M. musculus	12671063
Q8H0B7		O. sativa	18445036
P25707		O. tschawytscha	19427371
